# Supplementary material for: The Effect of SARS-CoV-2 Vaccination on HIV Viral Load in Patients Under Bictegravir/Tenofovir Alafenamide/Emtricitabine Therapy: A Retrospective Observational Study
Source: Healthcare (Basel). 2025 Apr 17;13(8):926. doi: 10.3390/healthcare13080926 (PMC12026528; doi:10.3390/healthcare13080926)
Supplement: Supplementary file 1 [file healthcare-13-00926-s001.zip]

Archive with 1 entries (1 files):
- healthcare-3465660-supplementary.pdf
